# Supplementary material for: Exploring the Role of Brain Oscillations in Speech Perception in Noise: Intelligibility of Isochronously Retimed Speech
Source: Front Hum Neurosci. 2016 Aug 31;10:430. doi: 10.3389/fnhum.2016.00430 (PMC5006149; doi:10.3389/fnhum.2016.00430)
Supplement: Supplementary file 1 [file Presentation1.ZIP]

Archive with 21 entries (20 files):
- aniso.hiN.wav
- aniso.hiN_SSN.wav
- aniso.loN.wav
- aniso.loN_SSN.wav
- aniso.str.wav
- aniso.str_SSN.wav
- aniso.syl.wav
- aniso.syl_SSN.wav
- iso.hiN.wav
- iso.hiN_SSN.wav
- iso.loN.wav
- iso.loN_SSN.wav
- iso.str.wav
- iso.str_SSN.wav
- iso.syl.wav
- iso.syl_SSN.wav
- README.txt
- __MACOSX/
- __MACOSX/._README.txt
- unmod.wav
- unmod_SSN.wav
