# Supplementary material for: Exploring the Role of Brain Oscillations in Speech Perception in Noise: Intelligibility of Isochronously Retimed Speech
Source: Front Hum Neurosci. 2016 Aug 31;10:430. doi: 10.3389/fnhum.2016.00430 (PMC5006149; doi:10.3389/fnhum.2016.00430)
Supplement: Supplementary file 1 [file Presentation1.ZIP › README.txt]

Supplementary Material Stimuli
= = = = = = = = = = = = = = = 

The example sentence is: "The latch on the back gate needs a nail"

unmod.wav: unmodified sentence

iso.str.wav:   isochronously retimed sentence using stressed syllable onsets as anchor points
aniso.str.wav: anisochronously retimed sentence using stressed syllable onsets as anchor points
iso.syl.wav:   isochronously retimed sentence using all syllable onset as anchor points
aniso.syl.wav: anisochronously retimed sentence using all syllable onsets as anchor points

iso.loN.wav:   isochronously retimed sentence using low number of amplitude envelope peaks (here: 4) as anchor points
aniso.loN.wav: anisochronously retimed sentence using low number of amplitude envelope peaks (here: 4) as anchor points
iso.hiN.wav:   isochronously retimed sentence using high number of amplitude envelope peaks (here: 8) as anchor points
aniso.hiN.wav: anisochronously retimed sentence using high number of amplitude envelope peaks (here: 8) as anchor points

All sound files are mixed with speech-shaped noise at -3dB signal-to-noise ratio, and named with the suffix "_SSN".
